# Supplementary material for: First trimester secreted Frizzled-Related Protein 4 and other adipokine serum concentrations in women developing gestational diabetes mellitus
Source: PLoS One. 2020 Nov 18;15(11):e0242423. doi: 10.1371/journal.pone.0242423 (PMC7673552; doi:10.1371/journal.pone.0242423)
Supplement: S2 Table — (XLSX) [file pone.0242423.s002.xlsx]

## Sheet: Sheet1
Sample ID	Group (0 = control & 1 = GDM)	Maternal age (years)	Gestational age at sampling (days)	Smoking (0 = No & 1 = Yes)	Parity	Maternal weight (kg)	Maternal BMI (kg/m2)	Gestational age at delivery (days)	Fetal gender	Birth weight (g)	Birth weight percentile	sFRP4 (ng/ml)	Chemerin (ng/ml)	Adiponectin (ng/ml)	Leptin (ng/ml)
20001	0	31.1562	88	0	0	84	32	292	F	3830	72	105.65	1379.72	602.25	31.1675
20002	0	30.5753	83	0	0	58	22.1	286	M	3505	39	48.1	861.15	1592.52	15.023
20003	0	29.7973	84	0	0	57	19	282	M	3515	48	53.8	704.167	621.367	5.85575
20004	0	41.2932	74	0	1	60	22	291	M	4030	62	50.3	998.667	919.583	8.1175
20005	0	30.4849	78	0	0	63	21.8	284	F	3400	45	0	1303.57	1368.42	12.552
20006	0	38.989	85	0	1	78	28	279	F	4030	89	110.9	1821.77	1570.47	45.645
20007	0	34.9918	86	0	2	97	31.7	271	F	3990	94	86.9	1807.5	1200.58	44
20008	0	33.1753	89	0	1	136	40.6	275	M	3635	57	187.2	2257.68	1050.07	51.4
20009	0	32.4466	85	0	0	61	18.8	258	M	2764	39	46.65	1146.78	1447.82	8.76125
20010	0	32.9096	86	0	0	76	26.3	269	M	3534	76	93.8	1141.38	477.472	20.7598
20011	0	37.0247	85	0	2	88	28.7	288	M	3300	11	80.65	1514.25	1567.97	18.716
20012	0	35.8877	77	0	0	90	28.4	275	F	4390	99	251.5	1442.62	451.522	31.025
20013	0	38.7233	85	0	1	63	23.7	282	M	5035	99	117.65	1799.77	856.583	18.7375
20014	0	31.9589	73	0	1	50	20	287	M	3110	6	46.65	806.35	643.083	5.25175
20015	0	29.4575	86	0	0	83	33.2	283	F	2920	10	72.1	1403.18	1527.75	36.5
20016	0	25.8575	86	0	0	92	31.8	289	M	4180	88	100.8	1483.05	502.44	31.695
20017	0	36.4192	83	0	1	83	29.1	275	F	3925	80	102.3	1469.53	443.667	27.55
20018	0	37.589	89	0	0	120	42.5	273	M	3375	54	92.9	2057.22	1440.07	49
20019	0	38.874	71	0	0	81	29.4	288	M	3330	22	126.9	1611.87	980.033	32.6125
20020	0	31.3671	75	0	0	44	19.3	278	M	3340	39	39.55	1091.2	1343.43	9.776
20021	0	37.6027	74	0	0	63	19.4	284	F	3525	57	74.1	1502.8	1354.97	9.27825
20022	0	39.5808	74	0	0	61	23	294	F	3485	38	47.25	1200.62	1300.77	17.147
20023	0	33.7151	87	0	1	100	30.9	283	M	4170	84	0	1375.12	1131.3	36.42
20024	0	25.5589	79	0	0	62	23.1	282	F	3670	74	50.65	1262.03	1014.78	29.795
20025	0	29.4164	74	0	0	81	27.7	292	M	3774	54	104.45	1691.32	505.208	19.1432
20026	0	35.926	82	0	1	88	32.3	274	M	3540	51	97	1398.35	1499.87	31.775
20027	0	32.9123	86	0	1	69	26.6	281	M	2920	4	86.3	1375.62	831.467	33.535
20028	0	37.1041	75	0	1	77	24	286	M	3645	36	79.55	1127.45	1067.85	14.8335
20029	0	38.0932	83	0	3	94	34.1	270	F	3348	56	111.05	1989.48	754.317	40.7775
20030	0	37.9342	71	0	2	85	28.4	279	M	4150	88	58.25	1389.25	547.617	26.91
20031	0	31.3288	74	0	0	83	26.2	280	M	3364	38	53.1	1238.15	551.4	28.85
20032	0	30.474	83	0	3	60	20	282	F	3265	24	57.65	1470.03	949.25	22.8717
20033	0	31.5233	85	0	0	78	28.7	287	M	3720	58	83.05	1446.25	295.282	21.5855
20034	0	39.5589	85	0	0	83	28.7	280	M	3465	47	76.75	1649.1	425.735	35.8275
20035	0	30.7726	86	0	0	72	23.5	269	M	3995	96	50.45	1380.62	368.392	18.5443
20036	0	39.274	90	0	2	65	23	271	M	3130	23	43.5	1143.08	1309.78	15.3747
20037	0	29.0658	88	0	0	85	32.8	270	F	3330	70	93.3	1621.7	858.167	101.6
20038	0	35.6986	90	0	1	62	21.7	280	M	3485	33	32.4	1395.03	1827.65	12.9648
20039	0	31.5151	75	0	0	70	20.7	287	M	3990	79	44.1	1214.5	1315.9	9.95825
20040	0	30.337	75	0	1	64	21.6	283	F	3850	74	49.15	924.6	1211.75	7.655
20041	0	27.4082	75	0	0	65	22	294	F	3830	69	40.45	1230.97	1931.4	18.3717
20042	0	34.3315	80	0	0	75	26.3	290	F	4100	90	72.25	1236.9	797.333	11.093
20043	0	36.0767	86	0	1	100	35.4	284	M	4200	84	99.3	1546.8	532.367	39.4225
20044	0	38.2247	89	0	1	74	25	281	M	3340	21	78	1852.4	985.783	20.3852
20045	0	38.6575	73	0	0	57	19.7	277	F	3040	26	110.8	1558.53	301.342	9.8675
20046	0	32.2959	75	0	1	72	24.3	272	F	3000	22	58.7	1046	0	8.695
20047	0	30.0658	74	0	0	87	28.1	284	F	3380	43	41.3	1499.22	975.15	27.49
20048	0	33.1096	72	0	0	74	26.2	293	F	3830	70	82.6	1235.3	828.9	16.9913
20049	0	31.8904	86	0	2	75	26.6	278	F	3210	26	256.2	1447.63	1141.67	36.145
20050	0	20.1699	82	0	1	88	34.4	273	F	3270	42	314.1	1564.9	602.367	43.6
20051	0	40.8411	90	0	1	64	23.2	280	M	3640	47	39.45	1257.75	1239.5	12.552
20052	0	37.474	90	0	3	76	22	286	M	3780	48	202.1	1315.95	1745.32	13.1937
20053	0	26.6301	83	0	2	107	39.8	278	F	2930	10	102.65	1390.93	1191.83	43.76
20054	0	35.2	74	0	2	74	27.5	287	M	3800	48	107.75	1327.75	573.55	32.8575
20055	0	25.7671	75	0	0	68	22.5	278	M	3880	85	27.95	1090.78	495.118	11.7825
20056	0	39.9616	73	0	1	65	20.5	286	F	3880	71	33.45	1247.72	1068.62	9.373
20057	0	37.6329	72	0	1	85	31.2	277	F	3380	43	61.3	1642.9	579.683	24.3663
20058	0	35.0082	80	0	2	69	26	282	F	3075	12	147.95	1823.05	547.983	24.4667
20059	0	38.1233	77	0	0	79	27	286	F	3915	85	53.7	1203.88	814.067	22.995
20060	0	30.5233	89	0	0	70	24.5	258	M	2805	43	112.95	1551.2	990.533	33.72
20061	0	38.1616	70	0	0	71	24.6	278	M	3240	31	163.2	1210.98	923.7	12.8273
20062	0	30.5452	75	0	1	103	31.8	285	M	3720	44	0	0	0	0
20063	0	36.5288	74	0	4	95	29.3	285	M	4290	88	88.9	1700.32	1694.78	33.2025
20064	0	37.8411	90	0	2	61	21.6	280	F	3410	39	30.25	1692.3	1393.88	10.817
20065	0	30.7644	73	0	1	68	21.5	275	F	3015	18	129.7	1583.67	1167.73	16.3128
20066	0	28.9808	79	0	1	70	23.1	283	F	3360	30	152.85	1759.45	971.45	29.5975
20067	0	37.9123	85	0	3	74	23.6	281	F	4240	95	50.5	1452.78	1337.93	20.6077
20068	0	42.3753	85	0	3	60	22	290	F	2940	4	93.1	1549	889.417	18.8175
20069	0	39.6274	75	0	3	62	23.9	282	F	3405	35	52.6	1386.78	893.05	17.6038
20070	0	28.5781	89	0	1	67	25.2	285	M	3870	58	111.25	1414.5	520.2	13.9238
20071	0	39.9918	70	0	6	72	23.8	274	M	3160	20	155.7	1808.85	624.967	23.3208
20072	0	32.3836	75	0	2	88	31.2	281	M	3880	66	96.15	1703.5	1031.23	39.5
20073	0	35.2603	79	0	1	79	30.1	279	F	3586	58	136.45	1581.3	962.1	41.1425
20074	0	36.6192	85	0	1	72	26.8	274	F	3560	66	257.7	1507.07	1163.2	33.045
20075	0	39.7425	89	0	1	80	26.1	293	F	3730	48	52.6	1733.5	1734.78	21.8835
20076	0	30.2027	85	0	0	55	17.4	274	M	3490	62	104.9	1578.12	1662.83	18.4995
20077	0	41.6082	86	0	6	108	32.6	286	M	3890	58	440.3	2220.9	719.867	28.27
20078	0	36.4932	87	0	2	81	27.4	273	M	2985	12	123.1	1770.62	1284.93	37.3625
20079	0	32.4548	74	0	1	92	26	292	M	4060	63	113.85	1336.6	0	13.2505
20080	0	32.8356	75	0	3	53	18.8	275	M	3225	22	54.85	1078.18	1637.45	8.952
20081	0	40.2658	85	0	2	61	20.6	254	F	2995	71	81.7	1708.83	1376.82	11.195
20082	0	35.1479	79	0	2	85	30.1	272	M	3435	46	113.7	1294.87	527	45.935
20083	0	34.7753	80	0	2	69	24.2	274	M	3190	22	63.75	1177.2	403.245	16.4318
20084	0	28.5863	78	0	0	72	22.7	292	M	3730	50	566.4	1435.63	623.333	15.5182
20085	0	38.9068	74	0	0	57	19.5	260	M	3720	96	87.45	1581.93	626.017	8.30725
20086	0	34.0356	90	0	4	63	22.3	285	M	3935	64	67.3	1962.73	974.567	15.4452
20087	0	32.5671	75	0	2	55	22.3	267	M	3700	79	113.85	2004.12	1274.05	13.3553
20088	0	36.5178	86	0	3	84	30.5	277	F	3230	30	61.55	1424.7	417.117	30.3425
20089	0	35.9836	87	0	2	82	28	278	M	3296	22	115.75	1465.33	594.817	33.6975
20090	0	30.8904	85	0	0	95	31	285	F	3130	20	144.9	806.083	678.5	15.4452
20091	0	25.0959	81	0	1	87	32.3	285	F	3446	34	0	0	0	0
20092	0	30.6192	84	0	0	63	19.4	286	M	4010	82	97.85	1203.68	989.233	10.817
20093	0	34.8082	87	0	2	88	29.7	277	F	4556	99	96.15	1271.57	401.512	20.4305
20094	0	34.8822	83	0	1	90	28.4	258	F	2960	56	110.95	1296.28	445.688	20.63
20095	0	34.1918	86	0	2	79	26.1	275	F	3850	85	173.65	1183	774.233	24.6405
20096	0	37.0767	72	0	0	90	30.1	289	F	3300	28	140.2	1432.07	695.15	38.3
20097	0	35.674	80	0	2	76	26.3	292	M	4685	96	123.7	1241.58	1666.03	31.0675
20098	0	28.1589	81	0	4	101	33.7	261	M	3595	83	99.35	1771.02	884.95	22.4295
20099	0	32.6329	86	0	2	64	22.7	283	F	3570	48	122.5	2152.87	654.7	17.4415
20100	0	35.6384	72	0	5	74	28.2	276	M	3190	18	4.3	1406.92	0	18.9533
20101	1	29.9068	84	0	0	58	17.9	271	F	3555	84	66.35	1254.57	903.733	10.492
20102	1	32.274	73	0	2	64	21.4	274	M	4005	86	58.9	1508.9	490.437	22.7092
20103	1	34.7178	83	0	1	94	29	285	M	3924	63	205.3	1078.2	529.85	31.2875
20104	1	34.8055	90	0	0	70	22.6	284	M	3906	78	182.5	2254.47	618.217	14.4753
20105	1	40.7342	90	0	1	68	23	268	F	4100	97	83.65	1143.78	1575.5	13.62
20106	1	30.9452	74	0	0	95	30	272	M	4255	99	245.2	1012.6	648.283	32.4475
20107	1	37.789	85	0	3	70	23.4	280	M	4700	99	107.95	1423.88	357.175	13.9655
20108	1	36.2466	86	0	1	96	34.4	277	F	3310	37	206.8	1695.1	681.033	46.1825
20109	1	37.0603	74	0	1	66	19.7	284	M	4055	75	86.6	914.517	356.713	15.7227
20110	1	30.1863	83	0	0	52	20.8	273	M	3445	61	35.75	1011.23	794.367	7.83525
20111	1	41.1342	74	0	1	68	23	270	M	3400	48	269.5	1321.7	381.343	15.9982
20112	1	36.126	87	0	1	77	27.9	278	F	2720	4	76.35	1191.23	520.067	64.6
20113	1	39.0932	75	0	0	68	24.1	292	F	3495	42	44	1407.48	377.632	14.619
20114	1	26.8712	79	0	0	61	23	289	M	3860	66	51.35	1253.9	1573.55	23.0542
20115	1	32.3808	74	0	0	79	27.7	255	M	3035	72	62.6	1421.52	386.495	32.1625
20116	1	35.2849	72	0	0	80	28	276	M	3110	24	139.05	1057.58	802.517	28.77
20117	1	19.6685	75	0	0	67	21.9	265	F	4100	99	75.1	1126.93	1006.85	17.0135
20118	1	36.8932	77	0	1	88	29.4	281	M	4050	79	91.15	1711.47	548.833	34.3425
20119	1	38.5425	70	0	3	69	25.3	278	F	3720	71	85.3	1970.73	254.515	21.091
20120	1	29.7507	75	0	2	65	21.2	283	M	4120	81	78.6	3167.92	1716.05	10.0185
20121	1	39.1644	90	0	1	75	22.4	286	M	3880	57	47.25	1221.2	1378.1	19.313
20122	1	33.9507	83	0	1	148	45.7	269	M	3205	33	67.1	1371.03	273.313	95.2
20123	1	34.0411	86	0	1	74	27.2	286	F	3120	11	88.6	1202.37	389.277	36.3575
20124	1	30.8027	88	0	1	90	31.1	284	F	3942	79	144.85	1608.68	346.423	97
20125	1	38.4137	73	0	1	60	20	287	F	3325	22	73.3	1242.78	842.533	8.342
20126	1	35.8904	72	0	2	86	32.4	281	F	3190	20	141.8	1951.75	1814.35	26.475
20127	1	36.0164	79	0	1	94	30.3	271	M	3580	61	194.65	2304.53	701.417	37.7425
20128	1	29.3644	89	0	1	71	25.2	278	F	3980	88	183.3	1479.27	463.048	27.405
20129	1	43.0356	85	0	2	63	20.3	281	F	2980	9	72.8	1695.15	885.7	16.2887
20130	1	33.3973	75	0	1	52	18.2	284	M	2690	1	281.2	1927.58	384.877	18.8855
20131	1	22.4384	81	0	6	100	30.9	284	F	3715	60	169.2	1762.95	1251.77	41.7
20132	1	35.4192	80	0	1	59	25.9	288	F	4240	91	70.65	2662.03	1137.47	30.385
20133	1	35.9671	80	0	3	85	26.2	281	M	3820	61	217	1960.97	821.467	26.54
20134	1	31.9479	86	0	3	78	27	274	M	3860	77	158.35	2997.18	772.4	32.755
20135	1	37.0082	86	0	2	104	34	256	F	3190	79	134.25	2926.67	725.517	43.97
20136	1	31.0027	75	0	1	67	22.6	272	M	3660	66	501.4	1940.18	981.2	27.1225
20137	1	38.4137	85	0	1	73	27.8	275	M	3160	18	284.4	908.3	1557.98	91.7
20138	1	34.3836	87	0	1	82	30.9	276	F	3405	47	144	1893.02	645.183	116.6
20139	1	40.3945	85	0	4	76	28.3	281	M	3870	66	76.2	1627.97	1734.95	30.6275
20140	1	40.1452	89	0	6	74	25.6	288	F	1690	0	64.6	1879.92	408.062	17.5575
20141	1	30.3479	78	0	3	74	21.9	288	F	3960	75	114.4	1480.62	613.15	28
20142	1	33.7096	75	0	3	85	31.2	280	F	3145	19	154.95	1630.88	641.55	29.4875
20143	1	31.7671	85	0	2	56	17.5	284	M	4030	73	185.7	1338.08	960.8	9.18175
20144	1	36.1616	86	0	2	93	32.6	273	M	3640	62	134.6	1606.95	567.217	45.935
20145	1	32.1726	86	0	2	65	22.8	288	M	4140	75	63.3	1817.62	333.26	28.7275
20146	1	36.1205	89	0	2	114	39	283	F	4186	92	87.45	1525.15	524.4	70.2
20147	1	37.389	71	0	1	90	30.1	283	F	3510	43	119.9	2246.52	359.737	31.42
20148	1	29.5315	85	0	1	82	29.1	288	M	3540	25	84.35	1208.35	1213.07	27.88
20149	1	32.4192	82	0	2	88	35.3	286	M	3770	47	66.4	2334.6	1325.88	89
20150	1	37.2959	74	0	2	93	28.7	270	F	3835	89	0	1282.03	669.817	24.7053
